# Supplementary material for: Characteristics of medication-induced xerostomia and effect of treatment
Source: PLoS One. 2023 Jan 12;18(1):e0280224. doi: 10.1371/journal.pone.0280224 (PMC9836311; doi:10.1371/journal.pone.0280224)
Supplement: S1 Table — (XLSX) [file pone.0280224.s001.xlsx]

## Sheet: adsl
ID	sex	age	disease duration	hypertention	Dyslipidemia	Gastrointestinal diseases	Psychiatric disorders	Cerebrovascular diseases	number of medication	number of xerogenic medications	Central nervous system xerodrugs	Respiratory system drugs	Cardiovascular xerodrugs	Gastrointestinal xerodrugs	Urological xerodrugs	Anticholinergics	ACB Scale	unstimulated saliva	General Health Questionnaire (≥ 7 points)	Stress	evaporation	SS	other diagnosis	Treatment	6 month treatmnet	unstimulated saliva 6 month	Improvement
1	male	77	24	2	1	1	2	2	3	2	2	2	2	2	2	.	.	0.8		2	2	2	2	SGM+OL	completed treatment		1
2	female	71	60	1	1	2	2	2	5	2	2	2	2	2	2	.	.	1.3		1	2	1	2	SGM+OL+Sialogogues	continuing treatment
3	female	82	3	2	2	2	2	2	3	2	1	2	1	2	2	2	2	0.73		2	2	2	2	SGM+OL	completed treatment		1
4	female	66	30	2	1	2	2	1	4	4	2	2	2	2	2	.	.	0.06		1	1	2	2	SGM+OL+Sialogogues	continuing treatment
5	female	55	12	2	2	2	2	2	1	1	2	2	2	2	2	.	.	1.2		2	2	2	2	SGM+OL	completed treatment		1
6	male	67	36	1	2	2	2	1	7	2	2	2	2	2	2	.	.	0.7		2	2	2	2	SGM+OL	completed treatment		1
7	male	79	1	2	2	1	2	2	3	2	2	2	2	2	2	.	.	1.3		2	2	2	2	SGM+OL	completed treatment		1
8	female	73	36	1	2	2	2	1	6	4	2	2	2	2	2	.	.	0.4		1	1	2	2	SGM+OL+dose reduction/drug discontinuation	continuing treatment		1
9	female	76	36	2	1	2	2	2	22	6	2	2	2	2	2	1	1	0.48		2	1	2	2	SGM+OL+dose reduction/drug discontinuation	completed treatment		1
10	male	66	60	2	2	2	2	2	3	1	2	2	2	2	2	.	.	0		2	2	2	1	SGM+OL	discontinued treatment		1
11	male	59	5	1	2	2	2	1	7	6	1	2	2	1	2	2	2	0.23		1	1	2	2	SGM+OL	completed treatment		1
12	female	67	12	1	2	2	2	1	8	2	2	2	2	2	2	.	.	0.31		2	2	2	2	SGM+OL	continuing treatment		2
13	female	67	6	2	2	2	1	2	7	4	2	2	2	2	2	2	2	0.1		1	1	2	2	SGM+OL	continuing treatment		2
14	female	55	18	1	2	2	2	2	5	4	1	2	2	2	2	1	.	0.2		2	2	2	2	SGM+OL	completed treatment		1
15	female	70	144	1	2	2	2	2	3	3	2	2	2	2	2	.	.	0.3		2	2	2	2	SGM+OL	completed treatment		1
16	female	61	5	1	2	2	2	2	13	4	1	2	1	2	2	3	4	0		2	1	2	2	SGM+OL	completed treatment		1
17	female	67	24	1	2	2	2	2	4	3	2	2	2	1	2	1	.	0.06		2	2	2	2	SGM+OL+dose reduction/drug discontinuation	completed treatment		1
18	female	63	12	2	2	2	2	2	3	1	2	2	2	2	2	.	.	0		2	2	1	2	SGM+OL+Sialogogues	completed treatment		1
19	female	57	5	2	2	2	2	2	2	2	2	2	2	2	2	.	.	0.3		1	1	2	2	SGM+OL	continuing treatment		1
20	female	67	24	2	2	2	2	2	5	1	2	2	2	2	2	1	3	0		2	2	2	2	SGM+OL+Sialogogues	continuing treatment		1
21	male	71	84	1	2	2	2	2	6	3	2	2	2	2	2	.	.	0.2		2	2	2	2	SGM+OL	completed treatment		1
22	female	74	12	2	2	2	2	2	3	1	2	2	2	2	2	.	.	0.1		2	1	1	2	SGM+OL	completed treatment		1
23	male	58	6	1	2	2	2	2	2	1	2	2	1	2	2	1	.	0.2		2	2	2	2	SGM+OL	completed treatment		2
24	female	70	48	1	2	2	2	2	4	4	2	2	1	2	2	1	1	0.25		2	2	1	2	SGM+OL+Sialogogues	continuing treatment		2
25	female	70	154	1	2	1	2	2	5	2	2	2	1	2	2	1	1	1		1	2	2	2	SGM+OL	completed treatment		1
26	female	58	36	1	2	1	2	2	9	3	2	2	1	1	2	4	3	0.8		2	2	2	2	SGM+OL	completed treatment		1
27	female	72	36	2	2	1	2	2	7	3	2	2	2	2	2	.	.	0.4		2	2	1	2	SGM+OL+Sialogogues	continuing treatment		1
28	female	80	36	2	1	1	2	2	2	2	2	2	2	2	2	.	.	0.2		2	2	2	2	SGM+OL	completed treatment		1
29	female	55	24	2	2	2	2	2	3	3	2	2	2	2	2	1	1	0.6		2	2	2	2	SGM+OL+Japanese herbal medicine	continuing treatment
30	female	57	30	2	2	2	1	2	4	4	1	2	2	2	2	2	2	1.4		1	1	2	2	SGM+OL	completed treatment		1
31	female	66	12	2	2	2	2	2	1	1	2	2	2	2	2	.	.	0.6		2	2	2	2	SGM+OL	continuing treatment
32	female	61	48	1	2	1	1	2	4	3	2	2	2	2	2	.	.	0.7		2	2	2	2	SGM+OL	completed treatment		1
33	female	63	1	2	2	2	2	2	2	2	2	2	2	2	2	1	2	1.1		1	2	2	2	SGM+OL	continuing treatment		1
34	male	69	72	1	2	2	2	2	1	1	2	2	2	2	2	.	.	1		2	1	2	2	SGM+OL+dose reduction/drug discontinuation	completed treatment		1
35	female	74	12	2	2	1	2	2	6	2	2	2	2	2	2	.	.	0.05		2	2	2	2	SGM+OL	completed treatment		1
36	female	74	152	2	1	2	2	2	5	1	2	2	2	2	2	.	.	0.8		1	2	2	2	SGM+OL	continuing treatment		1
37	female	79	48	2	2	1	2	2	5	2	1	2	2	2	2	1	.	0.23		2	2	2	2	SGM+OL	completed treatment		1
38	male	80	6	2	2	2	2	1	2	2	1	2	2	2	1	2	6	0.3		2	1	2	2	SGM+OL	completed treatment		1
39	female	72	12	1	2	1	2	1	7	5	2	2	1	2	2	2	2	0		2	2	2	2	SGM+OL+dose reduction/drug discontinuation	continuing treatment		1
40	female	73	36	2	2	2	2	2	1	1	2	2	2	2	2	.	.	0.95		1	2	2	2	SGM+OL	completed treatment		2
41	male	63	4	2	2	2	2	1	9	5	2	2	1	2	2	2	1	0.15		2	1	2	1	SGM+OL	discontinued treatment		2
42	male	74	24	2	2	2	2	2	4	4	1	2	2	2	2	1	3	0		1	1	2	2	SGM+OL	completed treatment		1
43	female	61	6	2	1	2	2	2	2	1	2	2	2	2	2	.	.	0.35		2	2	2	2	SGM+OL	continuing treatment		1
44	female	68	12	2	2	1	2	2	8	5	2	2	1	2	2	2	2	0		1	2	2	2	SGM+OL	completed treatment		1
45	female	83	72	1	2	2	2	2	6	2	2	2	2	1	2	1	.	0.45		1	1	2	2	SGM+OL	completed treatment		1
46	female	76	48	2	2	2	2	2	3	1	2	2	2	2	2	.	.	0		2	2	1	2	SGM+OL+Sialogogues	completed treatment		2
47	female	71	24	2	1	2	2	2	4	4	1	2	2	2	2	2	.	0.7		1	1	2	2	SGM+OL	continuing treatment		1
48	female	77	12	1	2	2	2	1	12	8	1	2	1	1	2	6	7	0.08		2	2	2	2	SGM+OL+dose reduction/drug discontinuation	completed treatment		2
49	female	62	2	2	2	2	2	2	5	4	2	2	2	1	2	1	.	0.1		2	2	2	2	SGM+OL	completed treatment		1
50	female	85	3	2	2	1	2	2	3	2	2	2	2	2	2	.	.	1.2		2	2	2	1	SGM+OL	completed treatment		1
51	female	76	36	2	2	2	2	2	4	3	1	2	2	2	2	3	3	0.2		2	2	2	2	SGM+OL	continuing treatment
52	female	65	.	2	2	2	2	1	4	1	2	2	2	2	2	.	.	0.2		2	2	1	2	SGM+OL	completed treatment		1
53	female	82	120	1	2	2	2	2	8	3	2	2	2	2	2	.	.	0.08		2	2	2	2	SGM+OL	completed treatment		1
54	male	63	120	2	2	2	2	2	5	3	2	2	2	2	2	.	.	0.9		2	1	2	2	SGM+OL	completed treatment		1
55	female	82	24	2	2	1	2	2	4	2	2	2	2	2	2	.	.	1.2		2	2	2	2	SGM+OL+dose reduction/drug discontinuation	completed treatment		1
56	female	61	1	1	2	2	2	2	10	5	2	2	2	2	2	.	.	0.4		2	1	1	2	SGM+OL	continuing treatment
57	female	71	36	2	2	2	2	2	1	1	1	2	2	2	2	1	1	0.6		2	2	2	2	SGM+OL	discontinued treatment		2
58	female	74	12	2	2	2	2	2	1	1	1	2	2	2	2	1	1	1.3		2	2	2	2	SGM+OL	completed treatment		1
59	female	68	7	2	2	2	2	2	2	2	2	2	2	2	2	1	1	0.6		1	1	2	2	SGM+OL+dose reduction/drug discontinuation	completed treatment		1
60	female	70	72	1	2	2	2	1	4	1	2	2	2	2	2	1	.	0.08		1	2	2	2	SGM+OL	continuing treatment		1
61	female	77	6	1	2	2	2	2	5	2	2	2	2	2	2	.	.	1.5		1	2	2	2	SGM+OL	continuing treatment		1
62	female	55	12	2	2	1	2	2	1	1	2	2	2	2	2	.	.	0.1		1	2	2	2	SGM+OL	continuing treatment		1
63	female	68	120	2	2	2	2	2	1	1	2	2	2	2	2	.	.	0.1		2	1	1	2	SGM+OL+Japanese herbal medicine	completed treatment		不明
64	female	52	60	1	2	2	2	2	1	1	2	2	2	2	2	.	.	0		2	2	1	2	SGM+OL+Sialogogues	completed treatment		不明
65	male	75	12	2	2	2	2	2	8	5	1	2	1	2	1	3	3	0.7		1	2	2	2	SGM+OL+dose reduction/drug discontinuation	continuing treatment
66	male	57	7	2	2	2	1	2	6	6	1	2	2	2	2	3	7	0.1		1	1	2	2	SGM+OL	completed treatment		1
67	female	67	84	1	2	2	2	1	6	3	2	2	2	2	2	.	.	0.7		1	1	2	2	SGM+OL	continuing treatment		1
68	female	64	96	1	1	1	2	2	2	1	2	2	2	2	2	.	.	0.17		1	1	2	2	SGM+OL	completed treatment		2
69	female	69	24	2	2	2	1	2	2	2	1	2	2	2	1	2	6	0		1	1	2	2	SGM+OL+dose reduction/drug discontinuation	completed treatment		1
70	female	77	36	2	2	2	2	2	6	1	2	2	2	2	2	.	.	0.15		1	2	2	2	SGM+OL	completed treatment		1
71	female	79	6	1	1	1	2	2	7	4	2	2	2	2	1	2	4	0		1	1	2	2	SGM+OL	continuing treatment		2
72	female	74	48	2	2	1	2	2	16	7	1	2	2	2	2	2	1	0.3		1	2	2	2	SGM+OL+Japanese herbal medicine	continuing treatment		1
73	female	61	120	1	2	2	2	1	7	3	2	2	1	2	2	2	1	0.1		1	2	2	1	SGM+OL	continuing treatment		1
74	female	77	6	1	1	2	2	2	5	4	2	2	1	1	2	2	1	0.35		1	2	2	2	SGM+OL	completed treatment		1
75	female	71	36	1	2	2	1	2	3	2	1	2	2	2	2	1	3	1.5		2	2	2	2	SGM+OL	completed treatment		1
76	male	70	72	2	2	2	2	2	4	2	2	2	2	2	2	.	.	0		1	1	2	2	SGM+OL+Japanese herbal medicine	continuing treatment		2
77	female	80	30	2	2	2	1	2	9	6	1	2	1	2	2	4	6	0		1	2	2	2	SGM+OL	completed treatment		1
78	female	89	6	1	2	2	2	2	1	1	2	2	2	2	2	.	.	0.4		1	1	2	2	SGM+OL	completed treatment		2
79	female	74	120	1	2	2	2	2	1	1	2	2	2	2	2	.	.	0.2		1	2	2	2	SGM+OL	completed treatment		1
80	female	80	48	2	2	2	1	1	11	5	1	2	2	2	2	3	4	0		1	2	2	2	SGM+OL	continuing treatment		1
81	female	62	11	1	2	2	1	2	7	7	1	2	1	1	2	3	4	0.1		1	2	2	2	SGM+OL	completed treatment		1
82	male	75	14	1	2	2	2	1	10	5	2	2	2	2	2	2	2	0		1	1	2	2	SGM+OL	continuing treatment		1
83	female	80	12	1	2	2	2	2	3	1	2	2	2	2	2	.	.	0		2	2	2	2	SGM+OL	completed treatment		1
84	female	65	12	2	2	1	2	2	2	1	1	2	2	2	2	1	.	0.5		1	2	2	2	SGM+OL	discontinued treatment		2
85	female	68	72	2	2	2	2	2	2	2	2	2	2	2	2	.	.	0.5		2	1	1	2	SGM+OL+Sialogogues	continuing treatment
86	female	60	25	1	1	2	2	2	1	1	2	2	2	2	2	.	.	1.4		2	1	1	2	SGM+OL+Sialogogues	continuing treatment
87	female	73	.	2	1	1	2	2	8	4	2	2	2	2	2	.	.	0.1		2	2	1	2	SGM+OL+Sialogogues	continuing treatment		2
88	female	39	30	2	2	2	2	2	8	4	2	2	2	1	2	2	3	1.36		1	1	2	2	SGM+OL	discontinued treatment		1
89	female	62	30	2	1	1	2	2	6	3	2	2	2	2	2	.	.	0.2		1	1	2	2	SGM+OL+Japanese herbal medicine	continuing treatment		1
90	male	75	84	2	2	1	2	1	3	2	2	2	2	2	2	.	.	0.2	0	2	1	2	2	SGM+OL	completed treatment		1
91	female	82	48	2	2	1	2	2	3	1	2	2	2	2	2	.	.	0	1	1	1	1	2	SGM+OL	continuing treatment
92	female	81	24	1	1	2	2	2	4	3	2	2	2	2	2	.	.	0	1	1	2	2	2	SGM+OL+Japanese herbal medicine	continuing treatment		2
93	female	72	12	1	1	1	1	2	15	11	1	2	2	2	1	5	10	0	0	2	2	2	2	SGM+OL+dose reduction/drug discontinuation	continuing treatment		1
94	female	55	48	2	1	2	2	2	3	1	2	2	2	2	2	.	.	0.03	1	1	2	1	2	SGM+OL+Sialogogues	continuing treatment
95	female	70	19	1	1	2	2	2	2	2	2	2	2	2	2	.	.	0	0	2	1	1	2	SGM+OL+Sialogogues	continuing treatment		1
96	female	70	30	2	1	2	2	2	7	2	2	2	2	2	1	1	3	1.4	0	2	2	2	2	SGM+OL	continuing treatment		1
97	female	69	24	2	2	2	2	1	5	2	2	2	2	2	2	.	.	1	1	1	2	2	2	SGM+OL	continuing treatment		1
98	female	71	12	2	2	2	2	2	8	6	1	2	2	1	2	2	.	1	1	1	2	2	2	SGM+OL	completed treatment		1
99	female	82	120	2	2	2	2	2	7	4	1	2	2	1	2	2	.	0.9	1	1	1	2	2	SGM+OL	completed treatment		1
100	female	76	25	1	1	2	2	2	5	4	2	2	2	2	2	.	.	1.4		1	1	2	2	SGM+OL	continuing treatment		1
101	male	88	48	2	2	1	2	1	8	4	2	2	1	2	2	1	1	0.55	1	1	1	2	2	SGM+OL+dose reduction/drug discontinuation	continuing treatment		1
102	male	71	2	2	2	2	2	2	11	8	1	2	2	2	2	1	.	0	1	1	2	2	2	SGM+OL	continuing treatment		1
103	female	74	60	2	2	2	1	2	18	12	1	2	2	2	2	7	9	0	1	1	2	1	2	SGM+OL	continuing treatment		2
104	female	66	3	2	1	1	2	2	4	4	1	2	2	1	2	2	3	0	1	1	1	2	2	SGM+OL+Japanese herbal medicine	continuing treatment		1
105	female	47	60	2	1	2	2	2	1	1	2	2	2	2	2	.	.	0.21	1	1	2	2	2	SGM+OL+Sialogogues	continuing treatment		2
106	female	78	48	2	2	2	1	2	6	6	1	2	2	2	2	2	.	0	0	2	2	2	2	SGM+OL	completed treatment		1
107	female	74	60	2	2	2	1	1	6	7	1	2	2	2	1	3	3	0	1	1	1	1	2	SGM+OL+Sialogogues	completed treatment		1
108	female	69	3	2	1	2	2	2	1	1	2	2	2	2	2	.	.	0	0	2	2	1	2	SGM+OL+Sialogogues	continuing treatment		1
109	female	71	94	2	2	2	2	2	5	4	2	2	2	2	2	1	1	0	1	1	2	1	2	SGM+OL	completed treatment		1
110	female	52	8	2	2	2	2	2	1	1	2	2	1	2	2	1	1	1.25	1	1	2	2	2	SGM+OL	completed treatment		1
111	female	61	2	2	2	2	1	2	11	7	1	2	2	2	2	3	5	0		1	1	2	2	SGM+OL	continuing treatment		2
112	female	68	72	2	2	2	2	1	12	4	2	2	2	2	2	.	.	0	1	1	2	1	2	SGM+OL+Sialogogues	continuing treatment		1
113	female	35	4	2	2	1	1	2	11	8	1	2	2	2	2	3	7	0	1	1	2	2	2	SGM+OL	continuing treatment
114	female	74	24	1	2	2	2	2	7	3	2	2	2	2	2	.	.	0.73	0	2	2	2	2	SGM+OL	continuing treatment		1
115	female	70	60	2	2	2	2	2	5	3	2	2	2	2	2	.	.	0.9	1	1	1	2	2	SGM+OL	continuing treatment		1
116	female	75	60	2	1	2	2	1	3	1	2	2	2	2	2	.	.	0.18	0	2	2	2	2	SGM+OL	completed treatment		1
117	female	58	24	2	2	2	2	2	4	4	2	2	2	2	2	2	6	0.05	0	2	2	1	2	SGM+OL+Sialogogues	continuing treatment		1
118	female	82	0.5	2	2	2	2	2	4	2	2	2	2	2	2	.	.	1.1	1	1	1	2	2	SGM+OL	completed treatment		1
119	female	53	24	2	1	2	2	2	5	5	1	2	2	2	2	1	1	0.1	1	1	1	2	2	SGM+OL	continuing treatment		1
120	female	71	24	1	2	2	2	1	15	7	2	2	1	2	2	1	1	0.1	1	1	1	2	2	SGM+OL	continuing treatment		1
121	female	72	17	2	2	1	2	2	6	4	2	2	2	2	2	1	1	0.11	1	1	2	2	2	SGM+OL	continuing treatment		1
122	female	76	24	2	2	2	2	2	10	6	1	2	2	2	2	1	1	1	1	1	2	2	2	SGM+OL	continuing treatment
123	female	65	60	2	2	2	2	2	3	2	2	2	2	1	2	1	.	0.02	0	2	2	2	2	SGM+OL+Sialogogues	continuing treatment		1
124	female	57	24	2	2	2	2	2	1	1	1	2	2	2	2	1	.	1.2	1	1	2	2	2	SGM+OL	discontinued treatment		2
125	female	74	24	2	1	1	2	2	1	1	2	2	2	2	2	.	.	0		2	2	1	2	SGM+OL+Sialogogues	completed treatment		2
126	female	83	7	2	1	2	2	2	9	6	1	2	2	2	2	2	.	1	1	1	1	2	2	SGM+OL	continuing treatment		1
127	female	73	12	2	2	2	2	2	2	1	1	2	2	2	2	1	.	0.3		2	2	2	2	SGM+OL+Sialogogues	continuing treatment		1
128	female	61	168	2	2	2	1	2	1	1	1	2	2	2	2	1	3	0.4		2	2	1	2	SGM+OL+Sialogogues	continuing treatment
129	male	83	36	2	2	1	2	1	6	3	2	2	2	2	2	.	.	0.71	1	1	1	2	2	SGM+OL	completed treatment		1
130	female	71	7	2	2	1	2	2	3	1	2	2	2	2	2	.	.	0.33	0	1	1	2	2	SGM+OL	continuing treatment		1
131	male	70	2	1	2	1	1	2	4	4	1	2	2	2	2	1	1	0.41		2	1	2	2	SGM+OL	completed treatment		2
132	male	67	36	1	2	2	2	1	18	6	1	2	2	2	2	4	5	0.16		2	1	2	2	SGM+OL	discontinued treatment		2
133	female	59	360	2	1	2	2	2	1	1	2	2	2	2	2	.	.	0.3	0	1	1	2	2	SGM+OL	continuing treatment		1
134	female	72	36	2	2	1	2	2	8	4	1	2	2	2	2	3	1	0		1	1	1	2	SGM+OL	continuing treatment		2
135	female	56	360	2	2	2	1	2	12	8	2	2	1	1	2	3	2	0		2	2	1	2	SGM+OL+Sialogogues	continuing treatment		1
136	female	73	60	2	2	2	2	2	1	1	2	2	2	2	2	.	.	0.2	1	1	2	2	2	SGM+OL	continuing treatment		1
137	female	65	30	2	2	2	2	2	3	3	2	2	2	2	1	1	3	0.55		2	1	2	1	SGM+OL+Sialogogues	continuing treatment		1
138	male	82	36	2	2	2	2	2	3	2	2	2	2	2	2	.	.	1.5		1	1	2	2	SGM+OL	continuing treatment		1
139	female	78	5	2	2	2	2	2	1	1	2	2	2	2	2	.	.	0.4		2	2	2	2	SGM+OL	continuing treatment		1
140	female	64	4	2	2	2	2	1	2	2	2	2	1	2	2	1	1	0.1	1	1	2	2	2	SGM+OL+Japanese herbal medicine	continuing treatment		1
141	female	83	11	1	1	2	2	2	12	9	1	2	2	2	2	3	4	0.1	1	1	2	2	2	SGM+OL	continuing treatment		1
142	female	83	12	1	2	2	2	1	5	4	2	2	2	2	1	1	3	0	0	1	1	2	2	SGM+OL	discontinued treatment		1
143	male	69	6	1	2	1	2	2	2	2	2	2	1	2	2	1	1	0.5	1	1	2	1	2	SGM+OL	continuing treatment		2
144	female	80	12	1	1	2	2	2	1	1	2	2	2	2	2	.	.	0.58	1	1	2	2	2	SGM+OL	continuing treatment		2
145	female	81	0.4	1	1	2	2	1	9	7	1	2	2	2	2	1	3	0	1	1	2	2	2	SGM+OL	completed treatment		1
146	female	70	36	2	2	2	2	2	8	6	2	2	2	2	2	.	.	0.9	1	1	2	2	2	SGM+OL	continuing treatment		1
147	female	72	12	2	1	2	2	2	6	2	2	2	2	2	2	.	.	0	1	1	2	1	2	SGM+OL+Sialogogues	continuing treatment		2
148	female	42	26	2	2	2	1	2	5	2	1	2	2	2	2	1	.	0	1	1	2	1	2	SGM+OL	continuing treatment		2
149	female	72	30	2	2	2	1	2	5	4	1	2	2	2	2	1	.	0.3	1	1	2	1	2	SGM+OL	continuing treatment
150	male	82	30	2	2	2	2	2	6	4	2	2	2	1	1	2	3	1.2	0	2	2	2	2	SGM+OL	completed treatment		1
151	female	75	54	1	2	1	1	2	12	8	1	2	2	1	2	3	1	0.7	1	1	1	2	2	SGM+OL	completed treatment		1
152	female	59	12	2	2	2	2	2	13	9	1	2	1	2	2	3	2	1.05	0	2	1	2	2	SGM+OL	completed treatment		1
153	female	62	18	2	2	2	2	2	7	3	2	2	2	2	2	.	.	0.37	0	2	2	1	2	SGM+OL	continuing treatment		1
154	female	61	30	2	2	1	2	2	8	2	2	2	2	2	2	.	.	0.13	1	1	1	2	2	SGM+OL	continuing treatment		2
155	female	64	120	2	2	2	2	2	4	2	2	2	2	2	2	.	.	0	0	1	1	1	2	SGM+OL	continuing treatment		2
156	male	81	12	1	2	1	2	2	3	2	2	2	2	2	2	.	.	0.1	0	2	2	2	2	SGM+OL	continuing treatment		1
157	female	55	2	2	2	2	1	2	3	3	2	2	2	2	2	.	.	0.08		2	2	2	2	SGM+OL	completed treatment		1
158	female	65	120	2	2	2	2	2	4	3	1	2	2	2	2	2	4	0	1	1	2	1	2	SGM+OL+Sialogogues	continuing treatment		1
159	female	68	.	2	2	2	2	2	6	3	2	2	2	2	2	.	.	0.02	1	1	1	1	2	SGM+OL+Japanese herbal medicine+Sialogogues	continuing treatment	0.15	2
160	female	70	108	1	2	2	2	2	4	3	1	2	2	2	2	1	1	0.25	1	1	1	2	2	SGM+OL	continuing treatment		1
161	female	57	42	2	2	2	2	2	1	1	2	2	2	2	2	.	.	0	0	2	2	1	2	SGM+OL+Sialogogues	continuing treatment		2
162	female	80	12	2	2	2	2	2	1	1	1	2	2	2	2	1	.	0.2	0	2	2	2	2	SGM+OL	continuing treatment		1
163	female	59	144	1	2	2	2	1	18	9	2	2	2	1	2	2	.	0.15	1	1	2	2	2	SGM+OL	continuing treatment		2
164	female	84	3	2	2	2	2	2	3	2	2	2	2	2	2	.	.	0.8	1	1	1	2	2	SGM+OL	continuing treatment		1
165	female	57	12	2	2	1	2	2	12	7	2	2	2	2	2	1	1	0.97	1	1	1	2	2	SGM+OL	continuing treatment		1
166	female	79	5	1	2	2	1	2	6	1	2	2	2	2	2	2	2	0.4	0	1	1	2	2	SGM+OL	continuing treatment	0.39	1
167	female	60	12	1	2	2	2	1	7	4	1	2	2	2	2	1	.	0	0	2	1	2	1	Other	continuing treatment		2
168	female	48	3	2	2	2	2	2	7	6	1	2	2	2	2	2	.	0	1	1	2	2	2	SGM+OL+dose reduction/drug discontinuation	completed treatment		2
169	female	61	60	2	2	2	2	2	1	1	2	2	2	2	2	.	.	0.75	1	1	2	2	2	SGM+OL	continuing treatment		1
170	male	59	9	2	2	2	2	2	7	4	2	2	1	2	2	1	1	0.3	1	1	2	2	2	SGM+OL	completed treatment		1
171	male	83	60	1	2	2	2	2	2	2	2	2	2	2	2	.	.	0.28	1	1	1	2	2	SGM+OL	completed treatment		1
172	male	81	6	2	2	2	2	2	3	1	2	2	2	2	2	.	.	0	0	2	2	2	1	SGM+OL+Sialogogues	continuing treatment
173	male	65	240	2	2	2	2	2	5	3	2	2	1	2	2	1	.	0	0	2	2	2	2	SGM+OL	completed treatment		1
174	male	54	6	2	2	1	2	1	2	2	2	2	2	2	2	.	.	0	1	1	2	2	1	SGM+OL+Sialogogues	continuing treatment		1
175	female	63	6	1	2	2	2	2	6	4	2	2	2	2	2	.	.	0.35	0	2	1	2	1	SGM+OL+Sialogogues	continuing treatment		1
176	female	68	11	1	1	1	2	2	7	4	2	2	1	2	2	1	1	0.68	0	2	2	2	2	SGM+OL	completed treatment		1
177	female	60	60	1	2	2	2	2	2	1	2	2	2	2	2	.	.	0	0	2	2	1	2	SGM+OL+Sialogogues	continuing treatment		1
178	female	79	4	2	2	2	2	2	8	4	2	2	1	2	2	2	1	0.2	0	2	2	2	2	SGM+OL	continuing treatment		1
179	female	54	18	2	2	2	2	2	3	2	2	2	2	2	2	.	.	0.37	1	1	1	2	2	SGM+OL	continuing treatment		2
180	female	60	60	2	1	2	2	2	2	1	2	2	2	2	2	.	.	0.15	1	1	1	2	2	SGM+OL	continuing treatment		1
181	female	66	6	2	2	2	2	2	5	3	2	2	2	1	2	1	.	0		1	1	2	1	SGM+OL	continuing treatment		1
182	female	53	30	2	2	2	2	2	11	6	2	2	2	2	2	.	.	1.43	0	2	2	2	2	SGM+OL	continuing treatment		1
183	female	65	84	1	2	2	2	2	3	2	2	2	2	2	2	.	.	0.24	1	1	2	2	2	SGM+OL	completed treatment		1
184	female	69	6	2	2	2	2	2	8	3	1	2	2	2	2	1	3	0.4	1	1	1	2	2	SGM+OL	completed treatment		1
185	female	70	12	2	2	2	2	2	6	3	2	2	2	1	2	1	.	0.5	1	1	1	2	2	SGM+OL	continuing treatment		1
186	male	80	252	1	1	1	2	2	8	3	2	2	1	2	2	1	1	0.4	0	2	1	2	1	SGM+OL	completed treatment		1
187	female	73	6	2	2	2	2	2	4	1	2	2	2	2	2	.	.	0.2	1	1	2	2	2	SGM+OL	continuing treatment		1
188	female	68	24	2	2	2	2	2	1	1	2	2	2	2	2	.	.	0.5	1	1	2	2	2	SGM+OL	continuing treatment		1
189	female	60	48	2	1	2	2	2	3	1	2	2	2	2	2	.	.	1.3	1	1	1	2	2	SGM+OL	continuing treatment		1
190	female	72	48	1	2	2	2	2	5	4	1	2	2	2	2	1	.	0.2	1	1	2	1	2	SGM+OL+Sialogogues	continuing treatment		1
191	male	78	12	1	2	2	2	2	1	1	2	2	2	2	2	.	.	1.5	0	2	1	2	2	SGM+OL	completed treatment		1
192	female	70	4	2	2	2	2	2	4	2	2	2	2	2	2	.	.	0.9	0	2	2	2	2	SGM+OL	continuing treatment		1
193	female	72	14	2	1	2	2	2	7	3	2	2	2	2	2	.	.	0.13	1	1	2	2	2	SGM+OL	continuing treatment		1
194	female	52	72	2	2	2	1	2	4	4	1	2	2	2	2	4	1	0.03	1	1	1	2	2	SGM+OL	continuing treatment		2
195	female	62	1	1	2	2	1	2	5	4	2	2	2	2	2	.	.	0.1		2	2	2	2	SGM+OL	completed treatment		1
196	female	58	12	2	2	2	2	2	3	1	2	2	2	2	2	.	.	0	1	1	2	2	2	SGM+OL	continuing treatment		1
197	female	77	24	1	2	2	1	2	4	2	2	2	2	2	2	.	.	0.02	1	1	2	1	2	SGM+OL+Sialogogues	continuing treatment		1
198	female	78	24	1	1	2	2	2	4	3	2	2	2	2	2	.	.	0.05	1	1	2	2	2	SGM+OL	continuing treatment		1
199	female	80	24	1	2	2	2	2	6	3	1	2	2	2	2	1	.	0.1	1	1	1	1	2	SGM+OL+Sialogogues	continuing treatment		2
200	male	87	24	2	2	2	2	2	12	7	2	2	2	2	2	.	.	1.4	0	1	1	2	2	SGM+OL	continuing treatment		2
201	female	62	6	1	2	2	2	2	3	2	2	2	2	2	2	.	.	0	0	2	2	1	2	SGM+OL+Sialogogues	continuing treatment		1
202	female	78	24	2	1	2	2	2	3	2	2	2	2	2	2	.	.	0.82	1	1	2	2	2	SGM+OL	continuing treatment		1
203	female	79	108	1	2	1	2	2	8	4	1	2	2	2	2	1	.	0	1	1	2	2	2	SGM+OL+dose reduction/drug discontinuation	continuing treatment		1
204	female	73	2	1	2	1	2	2	9	5	2	2	2	2	2	.	.	0	1	1	2	2	2	SGM+OL+dose reduction/drug discontinuation	continuing treatment		1
205	female	73	0.5	2	2	1	2	2	10	5	2	2	1	2	2	2	2	0	1	1	2	2	2	SGM+OL	completed treatment		1
206	female	76	10	2	2	1	2	2	3	1	2	2	2	2	2	.	.	0.9	1	1	1	2	2	SGM+OL	continuing treatment		2
207	female	69	6	1	1	2	2	2	7	2	2	2	2	2	2	1	1	0	1	1	1	2	2	SGM+OL	continuing treatment		1
208	female	71	8	2	2	1	2	2	7	2	2	1	2	2	2	2	.	0.04	1	1	2	2	2	SGM+OL	continuing treatment		1
209	female	66	5	1	2	2	1	2	5	5	1	2	2	2	2	1	3	0	1	1	2	2	1	SGM+OL+Sialogogues	continuing treatment		2
210	female	72	1	2	2	1	2	2	3	2	2	2	2	2	2	.	.	0.9	1	1	1	2	2	SGM+OL	completed treatment		1
211	female	69	24	2	2	2	2	2	7	3	2	2	2	2	2	1	1	0	0	2	2	1	2	SGM+OL	continuing treatment		1
212	female	76	36	1	1	1	2	2	6	4	2	2	2	2	2	.	.	0	0	2	2	2	2	SGM+OL	completed treatment		1
213	female	68	6	2	2	2	2	2	4	2	2	2	2	2	2	.	.	0.6	1	1	2	2	2	SGM+OL	continuing treatment		2
214	female	80	42	1	1	2	1	2	9	5	2	2	2	2	2	.	.	0.84	1	1	1	2	2	SGM+OL+dose reduction/drug discontinuation	completed treatment		2
215	female	54	36	2	2	2	2	2	5	1	2	2	2	2	2	1	.	0.85	1	1	2	2	2	SGM+OL+Japanese herbal medicine	continuing treatment		1
216	female	69	18	2	1	2	1	2	3	2	2	2	2	2	2	.	.	1.1	1	1	1	2	2	SGM+OL	continuing treatment		1
217	female	79	120	1	1	1	2	1	9	7	2	2	2	1	2	1	.	0	0	2	2	2	1	SGM+OL	continuing treatment	0.05	1
218	male	43	2	2	2	2	2	2	5	1	2	2	2	2	2	.	.	0.15	1	1	1	2	2	SGM+OL+Japanese herbal medicine	completed treatment		1
219	female	53	30	2	2	2	1	2	1	1	2	2	2	2	2	.	.	0	1	1	2	2	2	SGM+OL+Japanese herbal medicine	discontinued treatment		1
220	female	79	12	2	2	2	1	2	11	3	2	2	2	1	2	2	1	0.03	1	1	2	2	2	SGM+OL	discontinued treatment		2
221	female	53	12	2	2	2	1	2	8	4	1	2	2	2	2	2	2	1.2	1	1	1	2	2	SGM+OL+Japanese herbal medicine	continuing treatment		1
222	female	52	12	2	2	1	2	1	6	1	2	2	2	2	2	.	.	0	0	2	2	2	2	SGM+OL	continuing treatment		1
223	female	62	6	2	2	2	1	2	16	9	2	2	2	2	2	1	1	0.57	1	1	1	1	2	SGM+OL	completed treatment
224	female	62	24	2	2	2	2	2	2	1	2	2	2	2	2	.	.	0.3	0	2	2	2	2	SGM+OL	continuing treatment		1
225	female	68	120	2	2	2	2	2	2	1	2	2	2	2	2	.	.	0.05	1	1	2	1	2	SGM+OL+Japanese herbal medicine+Sialogogues	continuing treatment		1
226	female	73	36	1	1	1	2	2	8	4	2	2	1	2	2	1	1	1.16	0	2	2	2	2	SGM+OL+Japanese herbal medicine	continuing treatment		1
227	female	56	3	1	1	2	2	2	4	3	2	2	2	2	2	.	.	0.55	1	1	2	2	2	SGM+OL	continuing treatment	1.4	1
228	female	65	84	2	2	2	2	2	7	1	2	2	2	2	2	.	.	0.02	1	1	1	1	2	SGM+OL+Sialogogues	completed treatment		1
229	female	66	28	2	2	2	2	2	2	1	2	2	2	2	2	.	.	0.62	1	1	2	2	2	SGM+OL+Japanese herbal medicine	discontinued treatment		不明
230	female	70	12	1	2	2	2	2	5	3	2	2	2	2	2	.	.	0.36	1	1	1	2	2	SGM+OL	completed treatment		1
231	male	70	6	2	2	2	2	2	9	6	2	2	1	2	2	1	1	0.1	0	2	1	2	2	SGM+OL+dose reduction/drug discontinuation	completed treatment		不明
232	male	79	3	1	1	2	1	2	8	6	1	2	2	2	2	2	5	0.3	1	1	1	2	2	SGM+OL	completed treatment	2.3	1
233	female	71	42	1	2	1	1	2	6	4	2	2	1	2	2	1	1	0.35	1	1	2	2	2	SGM+OL	discontinued treatment		不明
234	male	73	36	2	2	2	2	2	2	2	1	2	2	1	2	2	.	1.06	1	1	1	2	2	SGM+OL+Japanese herbal medicine	continuing treatment	1.4	1
235	female	71	48	1	2	1	2	2	7	6	2	2	2	2	2	.	.	0.88	1	1	2	2	2	SGM+OL+Japanese herbal medicine	continuing treatment		1
236	female	81	2	1	2	2	2	2	9	7	2	2	2	2	2	.	.	0.07	0	2	1	2	2	other	continuing treatment	0.5	1
237	female	74	12	1	2	2	2	2	6	3	2	2	2	2	2	1	.	0.17	0	2	2	2	2	SGM+OL+Japanese herbal medicine	continuing treatment		1
238	female	62	120	2	2	1	2	2	1	1	2	2	2	2	2	.	.	0	1	1	2	1	2	SGM+OL+Sialogogues	continuing treatment		1
239	female	73	5	1	1	2	2	2	3	2	2	2	1	2	2	1	1	0.1	0	1	1	2	2	SGM+OL	continuing treatment	1.65	1
240	female	82	2	2	2	2	2	1	8	6	2	2	2	2	2	.	.	0.15	1	1	1	2	2	SGM+OL	discontinued treatment		不明
241	female	67	144	2	2	2	2	2	2	2	2	2	2	2	2	.	.	0.15	1	1	2	2	2	SGM+OL	continuing treatment		1
242	male	74	120	2	2	1	2	2	3	2	2	2	2	2	2	.	.	1.05	0	2	1	2	2	SGM+OL	completed treatment
243	female	78	1	1	2	2	2	2	11	8	2	2	2	2	2	.	.	0	1	1	2	2	2	SGM+OL	completed treatment		2
244	female	65	4	1	2	2	2	2	5	1	2	2	2	2	2	.	.	0.1	1	1	2	2	1	SGM+OL	completed treatment		1
245	male	63	76	2	2	2	1	2	14	9	1	2	2	2	2	3	4	0.5	0	2	1	1	2	SGM+OL+Sialogogues	completed treatment		1
246	female	19	1	2	2	2	1	2	4	4	1	2	2	2	2	2	3	0.69	1	1	1	2	2	SGM+OL	completed treatment		2
247	female	82	66	1	2	2	2	1	10	4	1	2	2	2	2	1	.	0	1	1	1	2	2	SGM+OL	continuing treatment		1
248	female	88	60	1	2	2	2	2	7	5	2	2	2	2	2	1	1	0	1	1	2	2	2	SGM+OL	discontinued treatment		1
249	male	77	1	1	2	2	2	2	1	1	2	2	2	2	2	.	.	0.01	1	1	1	2	2	SGM+OL	completed treatment		1
250	female	70	24	2	1	1	2	2	3	1	2	2	2	2	2	.	.	0	1	1	2	1	2	SGM+OL+Japanese herbal medicine	discontinued treatment		1
251	female	66	60	2	2	1	2	2	9	4	2	2	2	2	2	2	2	0.1	1	1	2	2	2	SGM+OL	discontinued treatment		2
252	female	35	154	2	2	2	2	1	1	1	2	2	2	2	2	.	.	0.1	1	1	1	2	1	SGM+OL	discontinued treatment
253	female	84	7	1	1	2	2	2	8	4	2	2	1	2	2	1	1	0	0	2	1	2	1	SGM+OL+Japanese herbal medicine	discontinued treatment		1
254	male	69	6	1	1	2	2	2	2	2	2	2	2	2	2	.	.	0.68	0	2	2	2	2	SGM+OL+Japanese herbal medicine	continuing treatment	1.43	1
255	female	77	4	1	2	2	2	1	2	1	2	2	2	2	2	.	.	1.3	1	1	2	2	2	SGM+OL+Japanese herbal medicine	completed treatment		2
256	female	75	24	1	2	2	2	1	6	2	2	2	2	2	2	.	.	0.6	1	1	1	2	2	SGM+OL+Japanese herbal medicine	completed treatment	0	1
257	female	72	3	2	2	2	2	2	4	2	2	2	2	1	2	1	.	1	1	1	2	1	2	SGM+OL+Japanese herbal medicine+Sialogogues	continuing treatment	0.66	1
258	male	58	12	1	2	2	2	2	7	5	2	2	2	1	2	1	.	0.3	0	2	2	2	1	SGM+OL+Sialogogues	completed treatment		2
259	female	77	3	1	2	1	1	2	12	8	1	2	2	2	2	1	3	0.1	1	1	1	2	2	SGM+OL+Japanese herbal medicine	continuing treatment		2
260	female	67	120	1	2	2	2	2	4	4	1	2	2	2	2	2	.	0.1	1	1	1	2	2	SGM+OL+Japanese herbal medicine	continuing treatment		2
261	female	63	24	1	2	2	2	2	1	1	2	2	1	2	2	1	1	0.19	0	2	2	1	2	SGM+OL+Japanese herbal medicine+Sialogogues	continuing treatment	0.58	1
262	female	68	60	1	1	1	1	1	6	5	1	2	2	2	2	2	1	0.5	0	1	2	2	2	SGM+OL+Japanese herbal medicine	discontinued treatment	0.61	1
263	female	63	18	2	2	2	1	2	2	1	1	2	2	2	2	1	.	0.86	0	1	2	2	2	SGM+OL+Japanese herbal medicine	completed treatment		2
264	female	62	2	2	2	2	2	2	1	1	1	2	2	2	2	1	1	0.92	0	1	1	2	2	SGM+OL	completed treatment		1
265	female	78	12	1	2	2	2	2	14	7	1	2	2	2	2	1	.	0.03	1	1	2	1	2	SGM+OL+Japanese herbal medicine+Sialogogues	continuing treatment		1
266	female	61	120	2	2	1	2	2	13	8	2	2	2	1	2	2	1	0.05		2	1	1	2	SGM+OL+Japanese herbal medicine	continuing treatment		1
267	female	59	10	2	2	1	2	2	3	1	2	2	2	2	2	1	1	0.01	0	1	1	2	2	SGM+OL+Japanese herbal medicine	continuing treatment	0.35	1
268	female	54	36	2	2	2	2	2	3	1	2	2	2	2	2	.	.	0.22	1	1	1	2	2	SGM+OL+Japanese herbal medicine	continuing treatment	0.75	2
269	female	70	36	2	2	2	2	2	10	5	1	2	1	2	2	4	3	0.4	0	1	2	2	2	SGM+OL	completed treatment		1
270	female	83	90	1	2	2	2	2	4	3	2	2	2	2	2	.	.	0.58	1	1	2	2	2	SGM+OL+Japanese herbal medicine	continuing treatment		2
271	male	71	36	2	2	2	2	2	8	5	1	2	1	2	2	3	2	1.1	0	2	2	2	2	SGM+OL	completed treatment		1
272	female	72	24	1	2	2	2	2	11	4	2	2	2	2	2	.	.	1.1	1	1	1	2	2	SGM+OL	completed treatment	1.6	1
273	male	78	5	2	1	2	2	2	12	8	2	2	2	1	2	1	.	0.97	1	1	2	2	2	SGM+OL+Japanese herbal medicine	completed treatment		1
274	female	63	66	2	2	2	2	2	6	3	2	2	2	2	2	1	.	0.9	0	1	1	2	2	SGM+OL+Japanese herbal medicine	continuing treatment	1.7	2
275	female	74	24	1	2	2	2	2	8	8	2	2	2	2	2	.	.	0.9	1	1	2	2	1	SGM+OL+Japanese herbal medicine	continuing treatment	0.75	2
276	female	32	30	2	2	1	1	2	8	2	2	2	2	2	2	1	3	0.3	0	1	1	2	2	SGM+OL	discontinued treatment		2
277	male	66	11	2	2	2	1	2	4	4	1	2	2	2	2	1	3	0.2	1	1	1	2	1	SGM+OL+Japanese herbal medicine	completed treatment	1.25	1
278	female	68	5	2	1	1	2	2	4	4	2	2	2	2	2	.	.	0	0	1	2	2	2	SGM+OL+Japanese herbal medicine	discontinued treatment		2
279	female	70	84	2	1	1	2	2	5	3	2	2	2	2	2	.	.	0.16	0	1	1	2	2	SGM+OL+Japanese herbal medicine	continuing treatment	0.05	2
280	male	71	24	1	2	2	1	2	6	5	1	2	1	2	2	2	3	1.47	1	1	1	2	2	SGM+OL+Japanese herbal medicine	completed treatment	3.2	1
281	female	78	11	1	2	2	2	2	12	8	1	2	2	2	2	2	1	0.91	1	1	1	2	2	SGM+OL+Japanese herbal medicine	continuing treatment		1
282	female	67	36	1	1	2	2	2	12	10	1	2	2	2	2	1	3	0.12	0	2	2	2	2	SGM+OL	continuing treatment		1
283	female	64	120	1	2	2	2	2	2	1	2	2	2	2	2	.	.	0.27	0	2	1	2	2	SGM+OL+Japanese herbal medicine	continuing treatment	0.25	1
284	female	82	3	2	2	2	2	2	6	7	1	2	2	2	2	3	2	1.17	1	1	1	2	1	SGM+OL+Japanese herbal medicine	continuing treatment		2
285	female	60	180	1	2	2	2	2	3	1	2	2	2	2	2	.	.	0	0	1	1	1	2	SGM+OL+Japanese herbal medicine+Sialogogues	completed treatment		1
286	female	75	30	1	2	1	2	1	8	5	2	2	2	1	2	1	.	1.3	1	1	1	2	2	SGM+OL	completed treatment	1.3	1
287	female	64	2	1	2	2	2	2	1	1	2	2	2	2	2	.	.	0.1	1	1	1	2	2	SGM+OL+Japanese herbal medicine	continuing treatment	0.4	1
288	male	83	60	1	2	2	2	2	8	5	1	2	2	2	2	2	1	0.7	0	2	2	2	2	SGM+OL	completed treatment		1
289	female	71	71	2	2	1	2	2	8	1	2	2	2	1	2	1	.	1.4	0	2	2	2	2	SGM+OL+Japanese herbal medicine	discontinued treatment		1
290	female	74	180	2	1	2	2	1	3	1	2	2	2	2	2	.	.	1.25	1	1	2	2	1	SGM+OL+Japanese herbal medicine	continuing treatment	1.3	1
291	female	75	19	1	1	2	2	2	7	6	1	2	2	2	1	2	3	1.4	0	1	2	2	2	SGM+OL+Japanese herbal medicine	continuing treatment		1
292	female	56	240	1	1	2	2	2	4	4	1	2	2	2	2	1	.	0	1	1	2	2	2	SGM+OL+Japanese herbal medicine	discontinued treatment		―
293	female	62	360	2	2	2	2	2	5	1	2	2	2	2	2	.	.	0	1	1	1	2	2	SGM+OL+Japanese herbal medicine	continuing treatment		1
294	female	84	16	1	2	2	2	2	2	2	2	2	2	2	2	.	.	0	0	2	2	1	2	SGM+OL+Japanese herbal medicine+Sialogogues	continuing treatment	0.08	2
295	male	55	36	2	1	2	2	2	2	2	2	2	2	2	2	.	.	0	0	2	2	2	1	SGM+OL+Japanese herbal medicine+Sialogogues	continuing treatment	0.3	1
296	female	64	48	1	2	2	2	2	1	1	2	2	2	2	2	.	.	0	0	2	1	1	2	SGM+OL+Japanese herbal medicine+Sialogogues	continuing treatment		2
297	female	69	30	2	2	2	2	2	7	4	2	2	2	1	2	1	.	1.1	1	1	2	2	2	SGM+OL+Japanese herbal medicine	completed treatment		―
298	female	62	120	1	1	1	2	2	6	2	2	2	2	2	2	.	.	0.5	1	1	1	2	2	SGM+OL+Japanese herbal medicine	completed treatment		1
299	female	65	12	2	1	1	2	2	5	3	2	2	2	2	2	1	1	1.2	1	1	2	2	2	SGM+OL+Japanese herbal medicine	continuing treatment		1
300	female	60	6	1	2	2	2	2	4	3	2	2	2	2	2	.	.	0.72	1	1	2	2	2	SGM+OL+Japanese herbal medicine	continuing treatment		1
301	female	62	60	2	2	2	2	2	7	3	2	2	2	2	2	2	4	0	1	1	1	1	2	SGM+OL+Japanese herbal medicine+Sialogogues	discontinued treatment		2
302	male	71	24	2	2	2	2	2	3	2	2	2	2	2	2	.	.	0	0	2	1	2	1	SGM+OL+Japanese herbal medicine+Sialogogues	continuing treatment		2
303	male	54	10	2	2	1	2	2	10	3	2	2	2	1	2	4	4	0.5	1	1	1	2	2	SGM+OL	completed treatment		―
304	female	73	36	2	2	2	2	2	5	4	2	2	2	2	2	.	.	0.3	1	1	1	2	2	SGM+OL+Japanese herbal medicine	continuing treatment		2
305	male	79	1	1	1	2	1	2	8	6	1	2	2	1	2	3	3	0.41	0	2	2	2	2	SGM+OL+Japanese herbal medicine	continuing treatment	0.9	1
306	female	56	1	2	2	2	1	2	7	3	1	2	2	2	2	1	1	0.55	1	1	1	2	2	SGM+OL+Japanese herbal medicine	continuing treatment		1
307	male	73	24	1	2	2	2	2	4	4	2	2	2	2	2	.	.	1.2	1	1	2	2	2	SGM+OL+Japanese herbal medicine	continuing treatment	1.6	1
308	female	55	3	2	2	2	1	2	5	4	1	2	2	2	2	3	3	0.5	1	1	2	2	2	SGM+OL+Japanese herbal medicine	continuing treatment		1
309	female	79	12	2	2	2	2	2	4	1	2	2	2	2	2	.	.	0.07	0	2	1	2	2	SGM+OL+Japanese herbal medicine	continuing treatment		1
310	female	78	6	2	2	1	2	2	8	3	2	2	2	2	2	.	.	0	1	1	2	2	2	SGM+OL+Japanese herbal medicine	continuing treatment	1	1
311	male	44	4	2	2	2	1	2	10	11	1	2	1	1	2	5	7	0	1	1	1	2	2	SGM+OL	discontinued treatment		2
312	female	77	4	2	2	2	2	2	4	3	2	2	2	2	1	1	3	0	1	1	1	2	2	SGM+OL+Japanese herbal medicine	continuing treatment		1
313	female	62	120	2	2	2	2	2	1	1	2	2	2	2	2	.	.	0.26	1	1	1	2	1	SGM+OL+Japanese herbal medicine	continuing treatment		1
314	male	75	2	1	2	2	2	2	4	3	2	2	2	2	2	.	.	0	0	1	2	2	2	SGM+OL+Japanese herbal medicine	continuing treatment	1.6	1
315	female	78	2	2	2	2	1	2	3	3	2	2	2	2	2	.	.	0	1	1	2	2	2	SGM+OL+Japanese herbal medicine	continuing treatment	0.55	1
316	female	54	20	2	2	2	2	2	2	1	2	2	2	2	2	.	.	1.4	1	1	1	2	2	SGM+OL+Japanese herbal medicine	continuing treatment	1.8	2
317	female	39	6	1	2	2	1	2	18	14	1	2	1	2	2	5	4	0	1	1	1	2	2	SGM+OL	continuing treatment		2
318	female	51	18	2	2	2	2	2	2	1	1	2	2	2	2	1	.	1.3	0	2	2	2	2	SGM+OL+Sialogogues	completed treatment	1.8	1
319	female	78	2	1	1	2	2	2	13	8	2	2	2	2	2	1	3	0	1	1	1	2	2	SGM+OL	completed treatment	3	1
320	male	64	24	2	1	2	2	2	1	1	2	2	2	2	2	.	.	0.81	0	2	1	2	1	SGM+OL+Japanese herbal medicine	continuing treatment	1.6	1
321	female	80	360	1	2	2	2	2	13	4	2	2	2	2	2	.	.	0	1	1	1	2	2	SGM+OL+Japanese herbal medicine	continuing treatment		1
322	female	71	3	2	2	2	2	2	11	8	1	2	2	2	2	3	2	0.2	1	1	1	2	2	SGM+OL+Japanese herbal medicine	continuing treatment	0.25	2
323	female	78	18	2	2	2	1	2	12	4	2	2	1	1	2	2	1	0.3	1	1	2	2	2	SGM+OL+Japanese herbal medicine	completed treatment		1
324	female	78	3	1	2	2	2	2	3	2	2	2	1	2	2	1	1	0.02	1	1	1	2	2	SGM+OL	completed treatment	0.2	1
325	female	67	3	1	1	2	1	2	5	5	1	2	2	2	1	3	6	1.45	1	1	2	2	2	SGM+OL+Japanese herbal medicine	continuing treatment		2
326	female	77	60	1	1	1	2	2	6	4	2	2	2	2	2	.	.	0.43	0	1	2	2	2	SGM+OL+Japanese herbal medicine	completed treatment	1.1	1
327	male	77	3	2	2	2	2	2	2	2	2	2	2	2	2	.	.	0.8	1	1	2	2	2	SGM+OL	completed treatment		1
328	female	79	12	1	2	2	2	2	1	1	2	2	2	2	2	.	.	0.05	0	1	1	1	2	SGM+OL+Japanese herbal medicine	continuing treatment	0.15	1
329	female	64	2	2	2	1	2	2	8	5	2	2	2	1	2	1	.	0	1	1	1	1	2	SGM+OL+Japanese herbal medicine	completed treatment		1
330	female	69	12	1	1	2	2	2	5	3	1	2	2	2	2	1	1	1.48	1	1	1	2	1	SGM+OL	completed treatment		1
331	female	74	24	1	2	2	2	2	5	3	2	2	2	2	2	1	1	0	0	1	2	2	2	SGM+OL+Japanese herbal medicine	continuing treatment		1
332	female	82	60	1	2	2	2	2	7	6	2	2	2	2	2	.	.	0	0	2	2	2	2	SGM+OL+Japanese herbal medicine	continuing treatment	0.63	1
333	female	66	36	2	2	2	2	2	6	5	2	2	2	2	2	1	1	0.15	1	1	1	2	2	SGM+OL	completed treatment		1
334	male	67	6	1	2	2	2	2	2	2	2	2	2	2	2	.	.	0	0	1	1	2	2	SGM+OL	completed treatment		不明
335	female	60	13	1	1	2	2	2	10	6	2	2	2	2	2	.	.	0.15	1	1	2	2	2	SGM+OL+Japanese herbal medicine+Sialogogues	continuing treatment		1
336	female	58	24	2	2	2	2	2	2	1	2	2	2	2	2	2	2	0	1	1	2	1	2	SGM+OL+Sialogogues	continuing treatment	0.15	1
337	female	64	66	2	2	2	2	2	3	2	2	2	2	2	2	.	.	0.25	1	1	1	2	2	SGM+OL+Japanese herbal medicine	continuing treatment	0.07	1
338	female	84	36	2	2	2	2	2	12	7	2	2	2	2	2	.	.	0	1	1	2	2	1	SGM+OL	discontinued treatment		不明
339	female	73	180	2	2	2	2	2	22	11	2	2	2	2	2	1	1	0	1	1	2	2	1	SGM+OL	completed treatment		1
340	female	65	0.5	1	2	2	2	2	3	2	2	2	2	2	2	.	.	0.6	1	1	2	2	2	SGM+OL	completed treatment		1
341	female	68	30	1	1	2	2	2	7	4	1	2	2	2	2	3	4	1	0	2	2	2	2	SGM+OL+Japanese herbal medicine	continuing treatment		2
342	female	68	12	1	1	2	2	2	9	3	2	2	2	2	2	.	.	1.1	1	1	2	2	2	SGM+OL+Japanese herbal medicine	continuing treatment	2.8	1
343	female	73	6	2	2	2	2	2	1	1	2	2	2	2	2	.	.	0.3	0	2	2	2	2	SGM+OL+Japanese herbal medicine	continuing treatment		1
344	female	40	6	2	2	2	1	2	5	3	1	2	2	2	2	1	.	0	1	1	2	2	2	SGM+OL+Japanese herbal medicine	continuing treatment		2
345	female	72	24	2	2	2	1	2	3	2	2	2	2	2	2	.	.	0.05	0	1	1	1	1	SGM+OL+Japanese herbal medicine+Sialogogues	continuing treatment		2
346	female	74	12	2	1	2	2	2	3	2	2	2	2	2	2	.	.	1	0	2	2	2	2	SGM+OL+Japanese herbal medicine	continuing treatment		2
347	female	66	3	1	1	2	2	2	11	5	1	2	2	2	2	2	3	0.13	1	1	1	2	2	SGM+OL+Japanese herbal medicine	discontinued treatment	0	1
348	female	73	24	2	2	2	2	2	2	1	2	2	2	2	2	.	.	0	0	1	2	1	2	SGM+OL+Japanese herbal medicine+Sialogogues	continuing treatment		1
349	male	70	24	1	2	2	2	1	7	6	2	2	1	2	2	1	1	0.1	1	1	2	2	1	SGM+OL+Japanese herbal medicine	continuing treatment		2
350	female	60	60	2	2	2	2	1	6	4	2	2	2	1	2	1	.	0.93	0	2	2	2	2	SGM+OL+Japanese herbal medicine	continuing treatment		1
351	female	72	3	1	2	2	2	2	9	6	2	2	2	2	2	.	.	1.2	0	2	2	2	2	SGM+OL+Japanese herbal medicine	continuing treatment		2
352	female	75	96	1	1	2	2	2	6	1	2	2	2	2	2	.	.	0	1	1	1	2	1	SGM+OL+Japanese herbal medicine	continuing treatment		1
353	female	62	2	2	1	2	2	2	6	4	2	2	2	2	2	.	.	0.15	1	1	2	2	2	SGM+OL+Japanese herbal medicine	continuing treatment		1
354	female	73	1	2	1	2	2	2	4	3	1	2	2	2	2	1	2	0	1	1	2	2	2	SGM+OL	continuing treatment		1
355	female	76	28	1	2	2	2	2	2	1	2	2	2	2	2	.	.	0.01	0	2	2	2	1	SGM+OL+Sialogogues	continuing treatment		1
356	female	76	3	1	1	2	2	2	8	2	1	2	2	2	2	1	.	0.44	0	2	2	2	2	SGM+OL+Japanese herbal medicine	completed treatment		1
357	male	62	120	1	1	2	2	2	11	3	2	2	2	2	2	1	1	1.2	1	1	2	2	1	SGM+OL	discontinued treatment		―
358	female	78	1	2	2	2	2	2	2	2	2	2	2	2	2	.	.	1.2	1	1	2	2	2	SGM+OL	completed treatment		1
359	female	77	36	1	2	2	1	2	3	3	1	2	2	2	2	1	3	0	1	1	2	2	2	SGM+OL	continuing treatment		1
360	female	54	12	2	1	2	2	2	5	1	2	2	2	2	2	.	.	1.2	0	1	2	2	2	SGM+OL+Japanese herbal medicine	continuing treatment		2
361	female	73	1	1	2	2	2	2	3	2	2	2	2	2	2	.	.	0.15	1	1	2	2	2	SGM+OL+Japanese herbal medicine	continuing treatment		1
362	female	80	6	1	2	2	1	2	15	2	2	2	2	2	2	.	.	0.1	1	1	2	2	2	SGM+OL+Japanese herbal medicine	continuing treatment		2
363	female	66	36	1	2	2	2	2	3	1	2	2	2	2	2	.	.	1	1	1	2	2	2	SGM+OL	completed treatment		1
364	female	75	12	1	2	2	2	2	1	1	2	2	2	2	2	.	.	1.1	1	1	1	2	2	SGM+OL	completed treatment	2.5	1
365	female	67	6	2	2	2	2	2	2	1	2	2	2	2	2	.	.	0	0	2	2	1	2	SGM+OL+Japanese herbal medicine+Sialogogues	continuing treatment	0.45	2
366	female	70	10	1	2	2	2	2	2	2	2	2	2	2	2	.	.	0.6	1	1	2	1	2	SGM+OL+Sialogogues	continuing treatment	0.4	1
367	female	60	72	2	2	2	2	2	3	3	2	2	2	2	2	.	.	0	0	2	1	1	2	SGM+OL+Sialogogues	continuing treatment		2
368	female	48	6	2	2	2	1	2	1	1	1	2	2	2	2	1	.	0.6	0	1	2	2	2	SGM+OL+Japanese herbal medicine	discontinued treatment		2
369	female	57	0	2	2	2	2	2	8	7	1	2	2	2	2	2	1	0	1	1	2	1	2	SGM+OL	continuing treatment		1
370	female	50	2	1	2	2	1	2	11	8	1	2	1	2	2	4	6	1.4	1	1	2	2	2	SGM+OL+Japanese herbal medicine	continuing treatment	1.3	1
371	male	67	2	2	2	1	2	2	5	3	2	2	2	2	2	.	.	1.4	1	1	1	2	2	SGM+OL+Japanese herbal medicine	continuing treatment		1
372	female	70	36	2	2	2	2	2	5	2	2	2	2	2	2	.	.	0.9		1	1	2	2	SGM+OL+Japanese herbal medicine	completed treatment		1
373	female	72	6	1	1	2	2	2	11	5	1	2	2	2	2	1	1	1.2	1	1	2	2	2	SGM+OL+Japanese herbal medicine	continuing treatment		1
374	male	74	10	1	1	2	2	2	16	5	1	2	2	2	2	3	5	0	0	2	2	2	2	SGM+OL+Japanese herbal medicine	continuing treatment		1
375	female	63	24	2	2	1	2	2	4	3	2	2	2	2	2	.	.	0.4	0	2	1	2	2	SGM+OL+Japanese herbal medicine	continuing treatment		1
376	female	74	9	1	1	2	2	2	8	5	2	2	2	1	2	1	.	1.3	0	2	1	2	2	SGM+OL	continuing treatment	0.04	1
377	female	72	70	2	2	1	2	2	8	5	1	2	2	2	2	1	3	0	0	2	2	1	2	SGM+OL+Sialogogues	continuing treatment	0.3	1
378	female	53	120	2	2	1	2	2	10	5	2	2	2	2	2	1	.	1.3	1	1	1	2	2	SGM+OL+Japanese herbal medicine	continuing treatment		2
379	female	17	1	2	2	2	1	2	12	6	1	2	2	2	2	3	.	0.97	0	2	1	2	2	SGM+OL+Japanese herbal medicine+Sialogogues	continuing treatment		2
380	female	56	5	2	2	2	2	2	1	1	2	2	2	2	2	.	.	0.3	1	1	2	2	2	SGM+OL	completed treatment		1
381	male	74	120	2	2	2	2	2	8	5	1	2	2	2	1	2	3	0	0	2	2	2	2	SGM+OL+Japanese herbal medicine	continuing treatment		2
382	female	82	60	1	2	2	2	2	17	10	1	2	2	2	2	2	.	0	1	1	2	1	2	SGM+OL+Japanese herbal medicine	continuing treatment		1
383	female	58	2	2	2	2	2	2	2	1	2	2	2	2	2	.	.	0.45	1	1	2	1	2	SGM+OL+Japanese herbal medicine+Sialogogues	continuing treatment	0.65	1
384	female	73	50	2	1	2	1	2	9	5	2	2	2	2	2	.	.	0.2	0	2	2	2	2	SGM+OL+dose reduction/drug discontinuation	completed treatment		―
385	female	17	.	2	2	2	1	2	4	4	1	2	2	2	2	2	4	0	1	1	1	1	2	SGM+OL+Japanese herbal medicine+Sialogogues	continuing treatment	0	1
386	male	81	1	1	1	2	2	2	5	4	2	2	2	2	2	.	.	0.35	1	1	2	2	2	SGM+OL+Japanese herbal medicine	continuing treatment	0.78	1
387	female	60	4	1	2	2	2	2	3	2	1	2	2	2	2	1	.	1.2	1	1	2	2	2	SGM+OL+Japanese herbal medicine	continuing treatment		1
388	female	53	6	1	2	2	2	2	3	2	2	2	2	2	2	1	3	0.8	1	1	2	2	1	SGM+OL+Japanese herbal medicine	continuing treatment	2.25	1
389	female	68	6	2	2	2	2	2	5	1	2	2	2	2	2	.	.	0.05	0	1	2	2	2	SGM+OL+Japanese herbal medicine	continuing treatment		1
390	female	79	12	2	1	2	2	2	4	3	2	2	2	2	2	.	.	0	1	1	2	2	2	SGM+OL+Japanese herbal medicine	continuing treatment	0.03	1
391	female	64	4	2	1	2	2	2	2	2	2	2	2	2	2	.	.	0.4	0	1	2	2	2	SGM+OL+Japanese herbal medicine	continuing treatment		1
392	female	68	60	1	2	2	2	2	2	1	2	2	2	2	2	.	.	0	0	1	2	2	2	SGM+OL+Japanese herbal medicine	continuing treatment		1
393	male	37	168	2	2	2	1	1	6	6	1	2	2	2	2	2	2	0.15	1	1	1	2	2	SGM+OL+Japanese herbal medicine	continuing treatment	0.14	2
394	female	71	2	2	2	2	1	2	4	2	2	2	2	2	2	.	.	0	1	1	2	2	2	SGM+OL	discontinued treatment		1
395	female	84	24	1	2	2	2	2	14	7	1	2	2	2	2	2	1	0	0	1	1	2	2	SGM+OL+Japanese herbal medicine	continuing treatment		1
396	female	65	132	1	2	2	2	2	3	1	2	2	2	2	2	.	.	0	0	2	1	1	2	SGM+OL+Japanese herbal medicine	continuing treatment		2
397	female	58	13	2	2	2	2	2	3	2	2	2	1	2	2	1	1	0	0	1	2	2	2	SGM+OL+Japanese herbal medicine	continuing treatment	0	1
398	male	79	36	1	1	2	2	2	4	3	2	2	1	2	2	1	1	0.35	0	2	2	2	1	SGM+OL+Japanese herbal medicine	continuing treatment		1
399	female	67	6	2	2	2	2	2	2	2	2	2	2	2	2	.	.	0.8	0	1	2	2	2	SGM+OL+Japanese herbal medicine	continuing treatment	2.15	1
400	female	73	24	2	2	2	2	2	5	3	1	2	2	2	2	1	3	0.2	0	1	2	2	2	SGM+OL+Japanese herbal medicine	completed treatment		―
401	female	69	54	1	2	2	2	2	5	1	2	2	2	2	2	.	.	0.05	0	2	1	1	2	SGM+OL+Japanese herbal medicine	continuing treatment		1
402	female	55	6	2	1	2	1	2	6	5	2	2	2	2	2	.	.	0.1	1	1	2	2	2	SGM+OL+Japanese herbal medicine	continuing treatment		1
403	male	84	2	2	1	1	2	1	8	5	2	2	2	2	2	.	.	1.1	1	1	1	2	2	SGM+OL+Japanese herbal medicine	continuing treatment	2.7	1
404	female	45	1	2	2	2	2	2	2	2	2	2	2	2	2	.	.	0.2	1	1	1	2	2	SGM+OL+Japanese herbal medicine	continuing treatment		1
405	female	52	3	2	2	2	2	2	2	1	2	2	2	2	2	.	.	1.05	1	1	2	2	2	SGM+OL+Japanese herbal medicine	continuing treatment		2
406	male	68	2	2	2	2	1	2	2	2	2	2	2	2	2	.	.	0.8	1	1	2	2	2	SGM+OL+Japanese herbal medicine	continuing treatment		1
407	female	67	30	2	1	2	2	2	4	2	2	2	2	2	2	1	1	0.6	1	1	2	2	2	SGM+OL+Japanese herbal medicine	continuing treatment		―
408	female	68	3	2	2	2	2	2	2	2	1	2	2	2	2	1	3	1.2	0	1	2	2	2	SGM+OL	completed treatment	1.6	1
409	female	74	3	1	1	2	2	2	7	4	1	2	2	2	2	1	.	1.1	1	1	2	2	2	SGM+OL+Japanese herbal medicine	completed treatment	4.8	1
410	female	56	7	2	1	1	2	2	4	3	2	2	2	2	2	.	.	0.42	0	1	1	2	2	SGM+OL+Japanese herbal medicine	continuing treatment		1
411	female	80	12	2	2	2	2	1	8	6	2	2	2	2	1	1	3	0	0	2	1	1	2	other	continuing treatment	0	2
412	female	81	6	2	2	1	2	2	5	2	1	2	2	2	2	1	.	0.6	1	1	1	2	2	SGM+OL	completed treatment		1
413	female	48	2	2	2	2	2	2	8	2	2	2	2	2	2	.	.	0.3	1	1	1	1	2	SGM+OL+Japanese herbal medicine	continuing treatment		1
414	female	75	30	2	2	1	1	1	9	3	2	2	2	2	2	.	.	0.6	0	2	1	2	2	SGM+OL	continuing treatment		1
415	female	57	15	2	2	2	1	2	3	3	1	2	2	2	2	1	3	0.7	0	1	1	2	2	SGM+OL+Japanese herbal medicine	continuing treatment		1
416	female	77	240	1	1	2	2	1	6	3	2	2	2	1	2	1	.	0	1	1	2	1	1	SGM+OL+Japanese herbal medicine	continuing treatment		2
417	female	75	3	1	2	2	1	2	2	2	1	2	2	2	2	1	.	0	1	1	2	2	2	SGM+OL	completed treatment	0.2	1
418	female	75	42	2	2	2	2	1	1	1	1	2	2	2	2	1	3	0	1	1	2	2	2	SGM+OL	completed treatment	0.3	1
419	female	84	5	1	1	2	2	1	6	2	2	2	2	2	2	.	.	0.25	0	2	2	1	2	SGM+OL	completed treatment		1
420	female	51	7	2	1	2	1	2	4	3	1	2	2	2	2	2	1	0	1	1	2	2	2	SGM+OL	completed treatment		1
421	male	57	6	2	2	2	2	2	8	5	2	2	2	2	2	.	.	0.07	1	1	2	2	2	SGM+OL+Japanese herbal medicine	continuing treatment		2
422	male	77	120	2	1	1	2	2	13	6	2	2	2	2	2	1	3	0.6	1	1	2	2	1	SGM+OL	continuing treatment		1
423	female	71	240	2	2	2	2	2	4	2	2	2	2	2	2	.	.	0	0	2	2	1	2	SGM+OL+Japanese herbal medicine	continuing treatment		1
424	female	82	30	2	2	2	1	2	3	3	2	2	2	2	2	.	.	0	1	1	1	2	2	SGM+OL+Japanese herbal medicine	continuing treatment	0.28	1
425	female	52	180	2	2	2	1	2	8	6	1	2	2	2	1	3	4	0	1	1	1	2	2	SGM+OL+Japanese herbal medicine	continuing treatment		2
426	female	65	24	1	2	2	2	2	6	3	2	2	1	2	2	1	1	0.8	1	1	2	2	2	SGM+OL+Japanese herbal medicine	discontinued treatment	0.05	1
427	male	77	12	1	2	2	2	2	2	1	2	2	2	2	2	.	.	1	0	2	1	2	1	SGM+OL	completed treatment		1
428	female	64	.	1	2	2	1	2	16	11	1	2	1	2	2	3	4	0	1	1	2	1	2	SGM+OL+Japanese herbal medicine+Sialogogues	continuing treatment	0.15	1
429	female	74	120	1	2	2	2	2	1	1	2	2	2	2	2	.	.	0	0	1	2	1	2	SGM+OL+Sialogogues	continuing treatment	0.05	1
430	female	49	2	2	1	2	2	2	7	5	1	2	2	2	2	1	1	1	1	1	1	2	2	SGM+OL	continuing treatment	2.55	1
431	female	70	6	2	2	2	1	2	7	5	2	2	2	2	2	.	.	0	1	1	2	2	2	SGM+OL	completed treatment	0.4	1
432	female	66	10	2	1	2	2	2	4	4	2	2	2	2	2	1	1	0.4	0	2	2	2	1	SGM+OL+Japanese herbal medicine	continuing treatment	0.82	1
433	female	51	12	2	2	2	2	2	10	4	1	2	1	2	2	3	2	0.4	1	1	1	2	2	SGM+OL+Japanese herbal medicine	continuing treatment	1.11	1
434	male	84	78	2	1	2	2	2	4	2	2	2	2	2	2	.	.	0	1	1	1	2	2	SGM+OL+Japanese herbal medicine	continuing treatment	0.4	2
435	female	60	10	2	2	2	2	2	1	1	2	2	2	2	2	.	.	0	0	1	1	1	2	SGM+OL+Sialogogues	discontinued treatment		1
436	female	59	36	2	2	2	2	2	7	2	2	2	2	2	2	1	1	0	1	1	1	1	2	SGM+OL+Japanese herbal medicine	discontinued treatment	0	2
437	female	40	175	2	2	2	2	2	9	4	2	2	2	2	2	1	1	0	1	1	1	1	2	SGM+OL	continuing treatment		2
438	female	83	6	2	2	2	2	2	1	1	2	2	2	2	2	.	.	1.02	0	1	2	2	2	SGM+OL	continuing treatment		2
439	male	68	22	2	2	2	2	2	12	4	2	2	2	2	2	.	.	0	0	2	1	2	1	SGM+OL+Japanese herbal medicine+Sialogogues	completed treatment	0	2
440	female	84	12	2	2	2	2	2	7	4	1	2	2	2	2	2	.	0	0	2	2	2	2	SGM+OL+Japanese herbal medicine	completed treatment		2
441	female	50	9	2	2	2	2	2	15	6	1	2	2	2	2	2	.	0	1	1	1	2	2	SGM+OL	continuing treatment	0	2
442	female	74	120	2	2	2	2	2	15	8	2	2	2	2	2	.	.	0.7	0	1	2	2	2	SGM+OL+Japanese herbal medicine+Sialogogues	continuing treatment		2
443	female	76	120	1	2	2	2	1	15	11	1	2	2	2	2	3	4	0	0	1	2	1	2	SGM+OL	continuing treatment		1
444	female	75	3	2	2	2	1	2	9	4	2	2	2	2	2	.	.	0.01	1	1	2	1	2	SGM+OL+Japanese herbal medicine	continuing treatment
445	female	78	4	2	2	2	1	2	13	9	2	2	1	2	2	3	3	0	1	1	1	2	2	SGM+OL	completed treatment		2
446	female	43	1	2	2	2	1	2	12	6	1	2	2	2	2	2	1	0.01	1	1	1	2	2	SGM+OL+Japanese herbal medicine	completed treatment	0.3	1
447	female	53	36	2	2	2	2	2	1	1	2	2	2	2	2	.	.	0	0	2	2	2	2	SGM+OL+Japanese herbal medicine	continuing treatment	0	1
448	female	56	2	2	2	2	1	2	5	3	1	2	2	2	2	1	1	0.7	1	1	1	2	2	SGM+OL+Japanese herbal medicine	continuing treatment		2
449	female	70	2	2	2	2	2	2	1	1	2	2	2	2	2	.	.	1.12	1	1	2	2	2	SGM+OL+Japanese herbal medicine	continuing treatment		1
450	female	83	36	2	2	2	2	2	14	5	2	2	2	2	2	.	.	0.21	0	2	2	2	2	SGM+OL+Japanese herbal medicine	completed treatment		1
451	female	74	240	2	2	2	2	2	3	1	2	2	2	2	2	.	.	0	0	2	2	1	2	SGM+OL+Japanese herbal medicine	continuing treatment		1
452	female	60	7	2	1	2	2	2	2	1	2	2	2	2	2	.	.	0.03	1	1	2	2	2	SGM+OL+Japanese herbal medicine+Sialogogues	continuing treatment	1.5	1
453	female	68	6	1	1	2	1	2	14	8	1	2	2	2	2	2	4	0.1	0	1	1	2	2	SGM+OL+Japanese herbal medicine	continuing treatment	1.6	1
454	female	38	60	2	1	2	2	2	7	5	2	2	2	1	2	2	1	0	0	2	1	1	2	SGM+OL	completed treatment		2
455	male	88	2	2	2	2	2	2	6	6	2	2	2	2	2	1	.	0.53	0	2	1	2	2	SGM+OL	completed treatment	0.53	1
456	female	64	24	2	2	2	2	2	4	4	2	2	2	2	2	1	.	0	1	1	2	2	2	SGM+OL	completed treatment		2
457	female	67	180	2	2	2	2	2	5	6	1	2	2	2	2	2	2	0.1	1	1	2	2	2	SGM+OL+Japanese herbal medicine	discontinued treatment	0.08	2
458	female	80	3	1	2	2	2	2	10	2	1	2	2	2	2	1	.	0	0	2	1	2	2	SGM+OL+Japanese herbal medicine	continuing treatment	0.2	1
459	female	81	6	2	2	1	2	2	9	5	2	2	2	2	1	2	6	0.05	0	1	2	2	2	SGM+OL+Japanese herbal medicine	continuing treatment		2
460	female	77	12	1	2	2	2	2	4	1	2	2	2	2	2	.	.	0.2	1	1	1	2	2	SGM+OL+Japanese herbal medicine	continuing treatment		1
461	female	38	6	2	2	2	2	2	12	7	1	2	2	2	2	2	1	0.35	1	1	1	2	2	SGM+OL+Japanese herbal medicine	completed treatment	3
462	female	71	11	1	2	2	2	2	5	3	2	2	2	2	2	.	.	0.13	1	1	2	2	2	SGM+OL+Japanese herbal medicine	continuing treatment		2
463	female	74	1	2	2	2	2	2	2	1	2	2	2	2	2	.	.	0.04	1	1	1	2	2	SGM+OL	completed treatment	2
464	female	79	8	2	2	2	2	2	4	2	2	2	2	2	2	.	.	0	1	1	2	1	2	SGM+OL+Japanese herbal medicine	continuing treatment		2
465	female	67	5	2	2	2	2	2	4	1	2	2	2	2	2	.	.	0.68	0	2	1	2	2	SGM+OL+Japanese herbal medicine	continuing treatment		1
466	female	73	2	1	1	2	1	2	16	5	1	2	2	2	2	2	.	0	0	2	2	2	2	SGM+OL	completed treatment	0.75	1
467	female	80	.	1	2	1	2	2	16	5	2	2	2	2	2	2	2	0.2	0	2	2	2	2	SGM+OL+Japanese herbal medicine	continuing treatment		2
468	female	77	60	1	2	2	2	2	4	2	2	2	2	2	2	.	.	0.3	1	1	2	2	1	SGM+OL+Japanese herbal medicine	continuing treatment	0.38	1
469	female	67	240	2	2	1	2	2	3	1	2	2	2	2	2	.	.	0.03	0	1	2	1	2	SGM+OL	continuing treatment	0.04	1
470	female	55	24	2	2	1	2	2	2	1	2	2	2	2	2	.	.	0	1	1	2	1	2	SGM+OL+Sialogogues	continuing treatment	0	1
471	female	82	240	2	2	2	2	2	1	1	2	2	2	2	2	.	.	0.05	0	1	2	2	2	SGM+OL	completed treatment
472	female	66	1	1	2	2	2	2	5	3	2	2	2	2	2	.	.	1.09	1	1	2	2	2	SGM+OL	continuing treatment		1
473	female	76	6	2	1	2	2	2	3	2	2	2	2	2	2	.	.	0	0	1	1	1	2	SGM+OL+Japanese herbal medicine+Sialogogues	completed treatment
474	female	68	120	2	1	2	2	2	1	1	2	2	2	2	2	.	.	0.3	0	1	1	2	2	SGM+OL+Japanese herbal medicine	continuing treatment		1
475	female	76	120	1	2	2	2	2	6	5	2	2	2	2	2	.	.	0	0	1	2	2	2	SGM+OL+Japanese herbal medicine	continuing treatment		1
476	female	80	120	1	2	2	1	2	7	5	2	2	2	2	2	2	.	0.58	1	1	2	2	2	SGM+OL+Japanese herbal medicine+Sialogogues	discontinued treatment	0.62	2
477	female	84	6	2	2	2	2	2	9	8	2	2	2	2	2	2	2	0.1	0	1	1	2	1	SGM+OL+Japanese herbal medicine	completed treatment
478	female	48	60	2	2	2	2	2	2	2	2	2	2	2	2	1	3	0.91	1	1	2	2	2	SGM+OL+Sialogogues	completed treatment		1
479	female	57	60	1	2	2	2	2	1	1	2	2	2	2	2	.	.	1.12	0	1	1	1	2	SGM+OL+Japanese herbal medicine	completed treatment
480	female	87	4	1	1	2	2	2	11	7	2	2	2	2	2	.	.	0	1	1	2	2	2	SGM+OL+Japanese herbal medicine	continuing treatment		1
481	male	72	9	2	2	1	2	2	4	1	2	2	2	2	2	.	.	1.2	0	2	2	1	2	SGM+OL+Sialogogues	continuing treatment	2.2	1
482	female	85	84	2	2	2	1	2	8	6	2	2	2	2	2	.	.	0	1	1	1	2	2	SGM+OL+Japanese herbal medicine	discontinued treatment		2
483	female	77	6	2	2	2	1	2	5	3	2	2	2	2	2	.	.	0.29	1	1	1	2	2	SGM+OL+Japanese herbal medicine	continuing treatment		1
484	female	40	0.5	2	2	2	1	2	4	3	2	2	2	2	2	2	5	0.6	0	2	1	2	2	SGM+OL+Japanese herbal medicine	continuing treatment	0.58	1
485	female	64	70	2	2	2	2	2	1	1	2	2	2	2	2	.	.	0	1	1	2	2	2	SGM+OL+Japanese herbal medicine	continuing treatment		1
486	female	74	48	2	2	2	1	2	3	3	2	2	2	2	2	.	.	0	1	1	1	2	2	SGM+OL	completed treatment		2
487	female	51	36	1	2	2	1	2	8	5	2	2	2	2	2	1	3	0.2	1	1	1	2	2	SGM+OL+Japanese herbal medicine	continuing treatment		1
488	female	74	70	2	1	1	2	2	2	1	2	2	2	2	2	.	.	0.25	0	1	1	1	2	SGM+OL+Japanese herbal medicine	continuing treatment		1
489	female	72	6	2	2	2	2	2	1	1	2	2	2	2	2	.	.	0	0	1	2	2	2	SGM+OL+Japanese herbal medicine	continuing treatment		1
490	female	75	50	2	2	1	2	2	1	1	2	2	2	2	2	.	.	0.36	0	1	2	2	2	SGM+OL+Japanese herbal medicine	continuing treatment		1
